# Supplementary material for: Removal of Stomatin, a Membrane-Associated Cell Division Protein, Results in Specific Cellular Lipid Changes
Source: J Am Chem Soc. 2022 Sep 22;144(39):18069–74. doi: 10.1021/jacs.2c07907 (PMC9545149; doi:10.1021/jacs.2c07907)
Supplement: Supplementary file 2 — ja2c07907_si_002.xlsx [file ja2c07907_si_002.xlsx]

## Sheet: Table top HITS
Compound Name	Formula	RT	Nominal Mass (Theory)	Nominal Mass (Measured)	Error (ppm)	Ion Species	Identification Level	Annotation Software	siNT Ion Counts	s.d.	siSTOM 1 Ion Counts	s.d.	p-value	FOLD CHANGE siSTOM/siNT	s.d.	FOLD CHANGE siNT/siSTOM	s.d.
Cer m34:0 (predicted)	C34H69NO2	6.39	523.533	523.532	-1.52808	(M+C2H3O2)-	MS/MS TOF	MS-FINDER	168151	27462.9	98859.3	13630.3	<0.05	1.70091	0.363551	n.d.	n.d.
PA 16:0_18:1	C37H71O8P	5.041	674.488	674.489	1.63087	(M-H)-	MS/MS TOF	MS-DIAL	24172.5	7138.46	7719.08	1799.37	<0.05	n.d.	n.d.	2.87329	0.784437
PC 14:0_20:4	C42H76NO8P	4.46	753.531	753.529	-2.52146	(M+C2H3O2)-	MS/MS TOF	LipidBlast	24276.2	6779.87	9010.81	1720.15	<0.05	n.d.	n.d.	3.23741	0.85206
PC 16:0_20:4	C44H80NO8P	5.06	781.562	781.562	-0.127949	(M+C2H3O2)-	MS/MS TOF	LipidBlast	490052	64528	194420	15307.4	<0.05	n.d.	n.d.	3.62128	0.564117
PC 18:0_20:4	C46H84NO8P	5.71	809.593	809.592	-1.72926	(M+C2H3O2)-	MS/MS TOF	MS-DIAL	99794.6	6902.12	44947.2	5436.09	<0.05	n.d.	n.d.	2.06418	0.336819
PC 18:0_22:5	C48H86NO8P	5.72	835.609	835.607	-1.91477	(M+C2H3O2)-	MS/MS TOF	MS-DIAL	63413.5	5796.47	33560.8	1864.15	<0.05	n.d.	n.d.	2.67087	0.651048
PC O-16:0_17:1	C41H82NO7P	5.73	731.583	731.581	-2.46042	(M+C2H3O2)-	MS/MS TOF	MS-DIAL	257737	34306.5	143843	10098.5	<0.05	n.d.	n.d.	2.03663	0.499377
PC O-16:0_20:5	C44H80NO7P	5.02	765.567	765.564	-4.17991	(M+C2H3O2)-	MS/MS TOF	Lipid Annotator	206461	28266.8	55271.9	3918.23	<0.05	n.d.	n.d.	2.21232	0.578975
PC O-18:1_18:2	C44H84NO7P	5.71	769.598	769.597	-1.68919	(M+C2H3O2)-	MS/MS TOF	MS-DIAL	224055	17510.8	106234	8715.16	<0.05	n.d.	n.d.	2.06124	0.459231
PE 14:0_14:0	C33H66NO8P	4.45	635.453	635.451	-1.88842	(M-H)-	MS/MS TOF	MS-DIAL	80963.6	17472.3	43285.2	4015.19	<0.05	n.d.	n.d.	2.08217	0.64906
PE 16:0_16:0	C37H74NO8P	5.71	691.515	691.516	1.4461	(M-H)-	MS/MS TOF	MS-DIAL	572290	104735	215725	41028.9	<0.05	n.d.	n.d.	3.13153	1.17817
PE 18:1_18:3	C41H74NO8P	5.1	739.515	739.515	-0.676119	(M-H)-	MS/MS TOF	LipidBlast	31446	4909.67	58944.4	9880.73	<0.05	1.76491	0.671811	n.d.	n.d.
PE 18:1_20:3	C43H78NO8P	5.72	767.547	767.546	-0.781712	(M-H)-	MS/MS TOF	MS-DIAL	161547	30094	69603.5	10955.4	<0.05	n.d.	n.d.	2.3024	0.38558
PE O-15:1_16:0	C36H72NO7P	5.72	661.505	661.504	-0.907023	(M-H)-	MS/MS TOF	MS-DIAL	30467.5	6219.2	13395.5	1704.58	<0.05	n.d.	n.d.	2.11697	0.24916
PE O-16:1_18:2	C39H74NO7P	5.71	699.52	699.52	0.142955	(M-H)-	MS/MS TOF	MS-DIAL	1.06638e+06	197509	427565	60328.3	<0.05	n.d.	n.d.	2.02275	0.616069
PE O-17:1_16:1	C38H74NO7P	5.7	687.52	687.52	-0.872702	(M-H)-	MS/MS TOF	MS-DIAL	68614.1	20367.4	33894.3	2900.2	<0.05	n.d.	n.d.	1.75879	0.23986
PE-NMe2 16:0_16:1	C39H76NO8P	5.03	717.531	717.531	0.139367	(M-H)-	MS/MS TOF	MS-DIAL	1.9967e+06	238561	967307	107500	<0.05	n.d.	n.d.	1.95819	0.56268
PI 16:0_20:3	C45H81O13P	4.44	860.542	860.541	-0.697235	(M-H)-	MS/MS TOF	MS-DIAL	389502	101336	192561	30492.4	<0.05	n.d.	n.d.	2.60732	0.403853
PI 18:1_19:1	C46H85O13P	5.04	876.573	876.572	-0.342242	(M-H)-	MS/MS TOF	MS-DIAL	846042	124839	367460	29103.1	<0.05	n.d.	n.d.	2.31773	0.544819
PI 18:1_19:2	C46H83O13P	4.44	874.557	874.556	-1.25778	(M-H)-	MS/MS TOF	MS-DIAL	70258.3	15999.4	34497.4	3136.2	<0.05	n.d.	n.d.	1.80045	-0.44918
PI 19:1_20:4	C48H83O13P	4.42	898.557	898.556	-1.1129	(M-H)-	MS/MS TOF	MS-DIAL	48833	11833.3	22073.2	2181.69	<0.05	n.d.	n.d.	2.04221	0.203419
PS 18:0_20:4	C44H78NO10P	4.42	811.536	811.535	-2.09479	(M-H)-	MS/MS TOF	MS-DIAL	74931.6	21102.1	35987.3	4809.71	<0.05	n.d.	n.d.	1.92275	0.257642
TG 18:1_18:2_18:2	C57H100O6	10.2	880.752	880.75	-2.72494	(M+NH4)+	MS/MS TOF	MS-DIAL	7007.53	1583.55	24873.9	7090.09	<0.05	2.57185	0.733022	n.d.	n.d.
TG 18:1_18:2_18:3	C57H98O6	9.79	878.736	878.733	-3.64159	(M+NH4)+	MS/MS TOF	LipidBlast	26070.9	4554.79	67050.6	15099.3	<0.05	3.5496	1.29117	n.d.	n.d.
TG O-18:1_16:0_18:0	C55H106O5	11.77	846.804	846.802	-1.88946	(M+NH4)+	MS/MS TOF	MS-DIAL	13955.8	3827.99	24630.8	6500.69	<0.05	2.12425	0.427798	n.d.	n.d.

## Sheet: PE 183_181
LipidBlast

## Sheet: PE O-171_161
MS-DIAL

## Sheet: PI 191_204
MS-DIAL

## Sheet: PE O-161_182
							MS-DIAL

## Sheet: Cer m34 0
MS-FINDER

## Sheet: PI 160_203
MS-DIAL

## Sheet: PC 14O_204
LipidBlast

## Sheet: TG 18 1_18 2_18 2
MS-DIAL

## Sheet: PE O- 151_160
MS-DIAL

[truncated: 16 more sheets: PC 180_204, PC 16 0_20 4, PI 181_191, PI 181_192, PC 180_225, PE 181_203, PE 140_140, PE 160_160, PA 160_181, PC O-160_171, PS 180_204, PE NMe2 160_161, PCO181_182, PC O-16 0_20 5, TG O 181 160 180, TG 181 182 183]
