# Supplementary material for: Removal of Stomatin, a Membrane-Associated Cell Division Protein, Results in Specific Cellular Lipid Changes
Source: J Am Chem Soc. 2022 Sep 22;144(39):18069–74. doi: 10.1021/jacs.2c07907 (PMC9545149; doi:10.1021/jacs.2c07907)
Supplement: Supplementary file 3 — ja2c07907_si_003.xlsx [file ja2c07907_si_003.xlsx]

## Sheet: Table LIBRARY
	siNT		siSTOM 1
Compound Name	avg	s.d.	avg	s.d.	p.value	p.value (corrected)	FOLD CHANGE siSTOM/siNT	s.d.	NOTES
PC 14:0_20:4	24276.2	6779.87	9010.81	1720.15	3.76149e-09	1.15834e-08	0.371179	0.125566	Table S1
PC 16:0_16:1	3.48926e+07	3.23215e+06	2.16145e+07	665615	1.00439e-10	4.12915e-10	0.619458	0.0604691
PC 16:0_17:0	151535	17896.6	149302	18886.8	n.s.	n.s.	0.985265	0.170513
PC 16:0_19:1	355031	68687.7	366464	46508.8	n.s.	n.s.	1.0322	0.238832
PC 16:0_20:3	456011	50658.4	448850	61901.8	n.s.	n.s.	0.984298	0.174309
PC 16:0_20:4	490052	64528	194420	15307.4	1.91695e-12	1.41855e-11	0.396734	0.0608667	Table S1
PC 16:0_20:5	98104.3	12340.1	91243.8	11570.4	n.s.	n.s.	0.93007	0.166122
PC 16:0_22:6	192787	23227.4	187331	28825.1	n.s.	n.s.	0.971701	0.189899
PC 16:0_24:1	70672.4	10251.7	71748.6	11212.1	n.s.	n.s.	1.01523	0.216467
PC 16:1_22:6	74790.8	20319.1	100947	7026.4	3.78447e-10	1.40025e-09	1.34973	0.378536
PC 17:0_16:1	939325	105635	977784	118679	n.s.	n.s.	1.04094	0.172241
PC 17:1_18:1	475228	60378	530086	66265.9	n.s.	n.s.	1.11543	0.198814
PC 18:0_18:1	2.55628e+06	314919	2.32737e+06	311829	n.s.	n.s.	0.910454	0.165714
PC 18:0_18:2	2.9618e+07	2.42083e+06	2.06955e+07	866038	4.06984e-09	1.15834e-08	0.698747	0.0641621
PC 18:0_20:3	67474.3	8112.1	67146.2	8370.22	n.s.	n.s.	0.995137	0.172343
PC 18:0_20:4	99794.6	6902.12	44947.2	5436.09	3.01282e-12	1.85791e-11	0.450397	0.0627509	Table S1
PC 18:0_22:5	63413.5	5796.47	33560.8	1864.15	4.69854e-12	2.17307e-11	0.529238	0.0566077	Table S1
PC 18:1_18:3	68474.3	8925.15	75065.9	8774.52	1.91695e-12	1.41855e-11	1.09626	0.191933
PC 18:1_20:1	4.93127e+06	269234	5.03939e+06	225087	n.s.	n.s.	1.02192	0.0720863
PC 18:1_20:3	74436.7	12354.8	72608.9	14052.6	1.77699e-07	4.69633e-07	0.975444	0.2487
PC 18:1_22:1	193271	23357.6	188389	35243.9	n.s.	n.s.	0.974739	0.217095
PC 20:1_18:2	92072.1	11697.8	90069.6	13701.2	n.s.	n.s.	0.97825	0.193886
PC O-16:0_17:1	257737	34306.5	143843	10098.5	2.73754e-09	9.20809e-09	0.558102	0.0839868	Table S1
PC O-16:0_18:1	6.4029e+06	811199	5.78392e+06	702357	n.s.	n.s.	0.903329	0.158526
PC O-16:0_20:4	171130	23789.4	117843	19450.4	9.7288e-06	2.24978e-05	0.688616	0.1486
PC O-16:0_20:5	206461	28266.8	55271.9	3918.23	3.76173e-13	6.24494e-12	0.267711	0.0412744	Table S1
PC O-16:0_22:6	104635	14778.8	70891.8	11285.2	2.21168e-05	4.81365e-05	0.677514	0.144185
PC O-18:0_18:1	781173	101325	702682	98223.7	n.s.	n.s.	0.89952	0.171533
PC O-18:0_20:3	347149	26485.7	263558	23434.2	4.78018e-06	1.17911e-05	0.759208	0.0889498
PC O-18:0_20:4	26889.9	6386.31	24231.1	6711.62	n.s.	n.s.	0.901124	0.328787
PC O-18:1_18:1	1.04825e+06	173175	1.01369e+06	165932	n.s.	n.s.	0.967022	0.224897
PC O-18:1_18:2	224055	17510.8	106234	8715.16	5.06346e-13	6.24494e-12	0.474145	0.0537233	Table S1
PC O-18:1_20:4	189838	28766.8	142661	18474.2	0.000431353	0.000886671	0.751489	0.149793
PC O-18:1_22:5	45503.6	6814.83	36863.7	5102.76	0.00722209	0.0133609	0.810128	0.165215
PC O-18:1_22:5	27156.4	4707.32	20479	4399.38	n.s.	n.s.	0.754113	0.208163
PC O-18:1_22:6	65895.2	7900.38	55792.7	8033.61	n.s.	n.s.	0.846688	0.158644
PE 14:0_14:0	80963.6	17472.3	43285.2	4015.19	6.63438e-08	5.72215e-07	0.534625	0.125581	Table S1
PE 14:0_16:0	579055	94021.4	447266	64285.4	0.00178352	0.00535056	0.772407	0.167494
PE 14:0_16:1	110179	11064.6	104640	11103.4	n.s.	n.s.	0.949728	0.138753
PE 16:0_16:0	572290	104735	215725	41028.9	4.51461e-08	5.72215e-07	0.376951	0.0994931	Table S1
PE 16:0_16:1	7.37116e+06	526040	9.26855e+06	863952	7.07823e-05	0.000271332	1.25741	0.147613
PE 16:0_18:0	1.42787e+06	119137	1.02554e+06	94237.2	8.83123e-07	5.34889e-06	0.718235	0.0891466
PE 16:0_18:1	1.7925e+07	1.9334e+06	1.97262e+07	2.31373e+06	n.s.	n.s.	1.10048	0.175358
PE 16:0_18:3	140704	24758.3	195657	35414.6	0.000587687	0.00193097	1.39055	0.351027
PE 16:0_20:4	941200	36883.5	1.04681e+06	50085.2	0.00452729	0.0111565	1.11221	0.0687851
PE 16:0_20:5	298739	40220.4	388036	63190.6	0.00149727	0.004696	1.29891	0.274454
PE 16:0_22:6	1.03455e+06	200202	1.35653e+06	259941	0.00552379	0.0131428	1.31123	0.357097
PE 16:1_16:1	456852	36893.3	666222	54795	6.54229e-08	5.72215e-07	1.45829	0.16809
PE 16:1_17:1	972947	261046	1.42246e+06	314446	0.00203017	0.00583673	1.46201	0.508255
PE 16:1_18:1	1.51761e+07	723326	1.9118e+07	1.04459e+06	2.27774e-06	1.1226e-05	1.25975	0.0913392
PE 16:1_18:2	166391	22927.4	262949	34688.2	9.30242e-07	5.34889e-06	1.58031	0.301461
PE 17:0_16:1	493819	76841.7	520626	75742.3	n.s.	n.s.	1.05429	0.224587
PE 17:1_18:1	1.28851e+06	233637	1.68545e+06	342847	0.00862028	0.0198267	1.30806	0.356446
PE 17:1_18:1	109582	43144.2	136581	28517.5	n.s.	n.s.	1.24639	0.55546
PE 17:1_20:4	228983	59504.4	276929	81811.7	n.s.	n.s.	1.20939	0.475837
PE 18:0_18:1	1.22923e+07	1.93264e+06	1.21117e+07	2.10038e+06	n.s.	n.s.	0.985307	0.230639
PE 18:0_18:3	400266	109745	298746	54996.1	n.s.	n.s.	0.746371	0.246487
PE 18:0_20:3	511638	72631.1	508598	82746.4	n.s.	n.s.	0.994058	0.214638
PE 18:0_20:3	225512	54152	192718	45439.1	n.s.	n.s.	0.85458	0.287594
PE 18:0_20:4	3.80267e+06	491907	3.42957e+06	415901	n.s.	n.s.	0.901885	0.159915
PE 18:0_20:5	2.31309e+06	456412	2.21632e+06	463487	n.s.	n.s.	0.958166	0.275491
PE 18:0_21:3	29564.2	5205.64	28511.7	6085.46	n.s.	n.s.	0.964399	0.266843
PE 18:0_22:3	25517.6	8036.75	23065.7	9861.6	n.s.	n.s.	0.903915	0.480001
PE 18:0_22:4	111580	25399.3	112891	34718.2	n.s.	n.s.	1.01175	0.387112
PE 18:0_22:5	815946	103984	732899	100659	n.s.	n.s.	0.89822	0.168292
PE 18:0_22:6	5.90172e+06	930507	5.74688e+06	1.01556e+06	n.s.	n.s.	0.973763	0.230614
PE 18:1_18:1	3.82921e+07	3.79086e+06	4.15628e+07	3.95533e+06	n.s.	n.s.	1.08541	0.14905
PE 18:1_18:2	3.99669e+06	693283	5.15487e+06	866970	0.00323996	0.00859835	1.28978	0.311626
PE 18:1_19:1	453041	68031.6	446221	73713.7	n.s.	n.s.	0.984946	0.219887
PE 18:1_20:1	2.53385e+06	412804	2.64656e+06	582076	n.s.	n.s.	1.04448	0.285878
PE 18:1_20:3	161547	30094	69603.5	10955.4	5.93675e-10	2.49594e-08	0.430857	0.105077	Table S1
PE 18:1_20:4	3.34276e+06	249742	3.57801e+06	316839	n.s.	n.s.	1.07037	0.124012
PE 18:1_22:1	810746	120467	1.12926e+06	206480	0.000301416	0.00109462	1.39287	0.328169
PE 18:1_24:1	216050	37767.9	301089	79103.4	0.00213902	0.0059037	1.39361	0.439777
PE 18:1_18:3	31446	4909.67	58944.4	9880.73	1.39652e-08	2.40899e-07	1.87446	0.429394	Table S1
PE 20:0_18:1	399366	67980.4	559305	101564	0.000391041	0.00134909	1.40048	0.348577
PE 20:1_22:6	175153	87307.5	128237	35476	n.s.	n.s.	0.732142	0.417384
PE 22:0_18:1	88437.2	12668.8	144383	33404.5	5.58314e-05	0.00022661	1.6326	0.444262
PE 24:0_18:1	71778.7	10521.8	108051	19585	2.62414e-05	0.000113166	1.50534	0.350913
PE O-15:1_16:0	30467.5	6219.2	13395.5	1704.58	1.45787e-07	1.1177e-06	0.439665	0.105757	Table S1
PE O-15:1_20:4	61472.3	5828.24	69567	9182.13	n.s.	n.s.	1.13168	0.183912
PE O-15:1_22:6	302637	84474.5	348646	108387	n.s.	n.s.	1.15203	0.48132
PE O-16:1_16:0	941821	158158	857064	170687	n.s.	n.s.	0.910008	0.23706
PE O-16:1_16:1	7.19332e+06	996171	7.6452e+06	1.23593e+06	n.s.	n.s.	1.06282	0.22624
PE O-16:1_17:1	519656	77857.2	595866	98399.5	n.s.	n.s.	1.14665	0.255674
PE O-16:1_18:2	1.06638e+06	197509	427565	60328.3	7.23459e-10	2.49594e-08	0.400951	0.0933563	Table S1
PE O-16:1_20:4	1.22939e+07	1.58645e+06	1.18335e+07	1.56764e+06	n.s.	n.s.	0.962557	0.178013
PE O-16:1_20:5	1.02889e+07	1.76799e+06	6.76929e+06	983388	2.02993e-05	9.33768e-05	0.657921	0.148041
PE O-16:1_22:5	1.05211e+07	1.66253e+06	1.09832e+07	1.95258e+06	n.s.	n.s.	1.04392	0.248303
PE O-16:1_22:6	1.50135e+07	1.59579e+06	1.45854e+07	1.73279e+06	n.s.	n.s.	0.97149	0.154866
PE O-17:1_16:1	68614.1	20367.4	33894.3	2900.2	8.79431e-07	5.34889e-06	0.493985	0.152605	Table S1
PE O-17:1_20:4	343142	53466.9	248790	42786.7	5.43483e-08	5.72215e-07	0.725036	0.168258
PE O-17:1_20:5	106852	18591.9	114661	23494.3	n.s.	n.s.	1.07308	0.288458
PE O-17:1_22:6	279204	57649.3	279206	62406.3	n.s.	n.s.	1.00001	0.30429
PE O-18:1_16:0	319213	35867.6	305812	52298.3	n.s.	n.s.	0.958017	0.196034
PE O-18:1_18:1	5.68835e+06	999119	5.75465e+06	1.18556e+06	n.s.	n.s.	1.01166	0.273884
PE O-18:1_20:4	2.09248e+06	261443	2.12644e+06	321136	n.s.	n.s.	1.01623	0.199187
PE O-18:1_20:5	1.89581e+06	267992	1.31291e+06	183890	1.15488e-06	6.12976e-06	0.692532	0.137813
PE O-18:1_22:6	2.50406e+06	520565	2.49387e+06	640007	n.s.	n.s.	0.995933	0.328926
PE O-18:2_16:0	3.08296e+07	3.49745e+06	3.04004e+07	3.94366e+06	n.s.	n.s.	0.986078	0.169932
PE O-18:2_18:1	1.41413e+07	1.95446e+06	1.4589e+07	2.54065e+06	n.s.	n.s.	1.03166	0.229366
PE O-18:2_18:2	1.24995e+06	265267	1.29989e+06	307713	n.s.	n.s.	1.03995	0.330626
PE O-18:2_20:5	2.77967e+06	392714	3.48206e+06	493228	0.00407741	0.0104201	1.25269	0.250614
PE O-18:2_22:5	1.74614e+06	339017	2.09527e+06	485897	n.s.	n.s.	1.19994	0.362919
PE O-18:2_22:6	6.66888e+06	977841	7.09871e+06	1.17663e+06	n.s.	n.s.	1.06445	0.235563
PE O-18:3_22:6	174882	49510.3	185295	57293.2	n.s.	n.s.	1.05955	0.444194
